# Supplementary material for: Allele-Specific MicroRNA-Mediated Regulation of a Glycolysis Gatekeeper PDK1 in Cancer Metabolism
Source: Cancers (Basel). 2021 Jul 17;13(14):3582. doi: 10.3390/cancers13143582 (PMC8304593; doi:10.3390/cancers13143582)
Supplement: Supplementary file 1 [file cancers-13-03582-s001.zip]

Archive with 1 entries (1 files):
- cancers-1098337-supplementary.pdf
